# Supplementary material for: BioTapestry now provides a web application and improved drawing and layout tools
Source: F1000Res. 2016 Jan 8;5:39. [Version 1] doi: 10.12688/f1000research.7620.1 (PMC4841208; doi:10.12688/f1000research.7620.1)
Supplement: Supplementary file 1 [file f1000research-5-8206-s0000.tgz]

Archive with 1 entries (1 files):
- 671ed832-fd5f-4130-a21e-c94b645b6720.sif
