# Supplementary material for: BioTapestry now provides a web application and improved drawing and layout tools
Source: F1000Res. 2016 Jan 8;5:39. [Version 1] doi: 10.12688/f1000research.7620.1 (PMC4841208; doi:10.12688/f1000research.7620.1)
Supplement: Supplementary file 1 [file f1000research-5-8206-s0000.tgz › 671ed832-fd5f-4130-a21e-c94b645b6720.sif]

c1	pos	c2
c2	pos	c1
c2	pos	c3
c2	pos	c4
c3	pos	c3
c4	pos	c4
c3	pos	c4
c4	pos	c3
c3	pos	t0
c3	pos	t1
c4	pos	t2
c2	pos	t3
c3	pos	t3
c2	pos	t4
c3	pos	t4
c2	pos	t5
c3	pos	t5
c3	pos	t6
c2	pos	t7
c3	pos	t8
c4	pos	t9
c4	pos	t10
c2	pos	t11
c3	pos	t11
c3	pos	t12
c2	pos	t13
c3	pos	t13
c3	pos	t14
c2	pos	t15
c3	pos	t15
c2	pos	t16
c3	pos	t16
c2	pos	t17
c2	pos	t18
c3	pos	t18
c3	pos	t19
c2	pos	t20
c3	pos	t20
c4	pos	t20
c2	pos	t21
c3	pos	t21
c4	pos	t22
c2	pos	t23
c3	pos	t23
c2	pos	t24
c4	pos	t25
c3	pos	t26
c4	pos	t27
c3	pos	t28
c3	pos	t29
c2	pos	t30
c2	pos	t31
c3	pos	t31
c3	pos	t32
c2	pos	t33
c2	pos	t34
c3	pos	t34
c2	pos	t35
c3	pos	t35
c2	pos	t36
c3	pos	t36
c3	pos	t37
c2	pos	t38
c3	pos	t39
c2	pos	t40
c3	pos	t40
c3	pos	t41
c3	pos	t42
c2	pos	t43
c3	pos	t43
c2	pos	t44
c2	pos	t45
c3	pos	t45
c3	pos	t46
c3	pos	t47
c2	pos	t48
c2	pos	t49
c3	pos	t49
c3	pos	t50
c3	pos	t51
c3	pos	t52
c3	pos	t53
c2	pos	t54
c2	pos	t55
c3	pos	t55
c2	pos	t56
c3	pos	t56
c2	pos	t57
c3	pos	t57
c2	pos	t58
c2	pos	t59
c3	pos	t59
c2	pos	t60
c3	pos	t60
c2	pos	t61
c4	pos	t61
c2	pos	t62
c3	pos	t62
c2	pos	t63
c3	pos	t63
c2	pos	t64
c2	pos	t65
c3	pos	t65
c3	pos	t66
c2	pos	t67
c3	pos	t67
c2	pos	t68
c3	pos	t68
c2	pos	t69
c3	pos	t69
c2	pos	t70
c3	pos	t70
c2	pos	t71
c3	pos	t71
c2	pos	t72
c3	pos	t72
c3	pos	t73
c2	pos	t74
c3	pos	t74
c4	pos	t75
c2	pos	t76
c3	pos	t76
c2	pos	t77
c3	pos	t77
c2	pos	t78
c3	pos	t78
c2	pos	t79
c2	pos	t80
c3	pos	t80
c2	pos	t81
c3	pos	t81
c2	pos	t82
c3	pos	t82
c2	pos	t83
c3	pos	t83
c2	pos	t84
c3	pos	t84
c2	pos	t85
c2	pos	t86
c3	pos	t86
c4	pos	t86
c2	pos	t87
c3	pos	t88
c3	pos	t89
c4	pos	t89
c2	pos	t90
c3	pos	t90
c3	pos	t91
c3	pos	t92
c3	pos	t93
c4	pos	t93
c2	pos	t94
c3	pos	t94
c2	pos	t95
c3	pos	t95
c2	pos	t96
c3	pos	t96
c2	pos	t97
c3	pos	t97
c3	pos	t98
c2	pos	t99
c3	pos	t99
c4	pos	t99
c2	pos	t100
c3	pos	t100
c2	pos	t101
c2	pos	t102
c3	pos	t103
c2	pos	t104
c4	pos	t104
c2	pos	t105
c2	pos	t106
c3	pos	t107
c3	pos	t108
c2	pos	t109
c3	pos	t109
c2	pos	t110
c3	pos	t110
c3	pos	t111
c3	pos	t112
c2	pos	t113
c3	pos	t113
c2	pos	t114
c3	pos	t114
c3	pos	t115
c2	pos	t116
c2	pos	t117
c2	pos	t118
c3	pos	t118
c2	pos	t119
c2	pos	t120
c3	pos	t120
c4	pos	t121
c2	pos	t122
c3	pos	t122
c2	pos	t123
c3	pos	t123
c2	pos	t124
c3	pos	t124
c2	pos	t125
c3	pos	t125
c2	pos	t126
c3	pos	t126
c2	pos	t127
c3	pos	t128
c2	pos	t129
c4	pos	t129
c3	pos	t130
c3	pos	t131
c2	pos	t132
c3	pos	t132
c2	pos	t133
c3	pos	t133
c4	pos	t133
c2	pos	t134
c2	pos	t135
c2	pos	t136
c3	pos	t136
c2	pos	t137
c3	pos	t137
c2	pos	t138
c3	pos	t138
c3	pos	t139
c2	pos	t140
c3	pos	t140
c2	pos	t141
c3	pos	t141
c2	pos	t142
c3	pos	t142
c3	pos	t143
c2	pos	t144
c2	pos	t145
c3	pos	t145
c2	pos	t146
c3	pos	t146
c3	pos	t147
c2	pos	t148
c3	pos	t148
c4	pos	t148
c2	pos	t149
c3	pos	t149
c2	pos	t150
c3	pos	t150
c2	pos	t151
c2	pos	t152
c3	pos	t152
c3	pos	t153
c2	pos	t154
c3	pos	t154
c3	pos	t155
c2	pos	t156
c3	pos	t156
c2	pos	t157
c3	pos	t157
c4	pos	t157
c3	pos	t158
c2	pos	t159
c2	pos	t160
c3	pos	t160
c2	pos	t161
c3	pos	t161
c3	pos	t162
c2	pos	t163
c2	pos	t164
c3	pos	t164
c4	pos	t164
c2	pos	t165
c2	pos	t166
c3	pos	t166
c2	pos	t167
c3	pos	t167
c2	pos	t168
c3	pos	t168
c4	pos	t168
c2	pos	t169
c3	pos	t169
c4	pos	i0
i0	pos	t153
c2	pos	i1
c3	pos	i1
i0	pos	i1
i1	pos	t45
i1	pos	t32
i1	pos	t159
c3	pos	i2
i2	pos	t43
c2	pos	i3
c3	pos	i3
i3	pos	i3
i3	pos	t76
i3	pos	t138
i3	pos	t55
c3	pos	i4
i4	pos	t50
c2	pos	i5
i9	pos	i5
i5	pos	t83
i5	pos	t41
i5	pos	t129
c2	pos	i6
c3	pos	i6
c4	pos	i6
i6	pos	i6
i6	pos	t121
i6	pos	t136
i6	pos	t34
c3	pos	i7
i1	pos	i7
i7	pos	t67
i7	pos	t48
i7	pos	t63
c2	pos	i8
c3	pos	i8
i8	pos	i8
i8	pos	t155
c3	pos	i9
i3	pos	i9
i9	pos	t78
i9	pos	t83
i9	pos	t114
